# Supplementary material for: Molecular Survey of Babesia and Anaplasma Infection in Cattle in Bolivia
Source: Vet Sci. 2021 Sep 7;8(9):188. doi: 10.3390/vetsci8090188 (PMC8473379; doi:10.3390/vetsci8090188)
Supplement: Supplementary file 1 [file vetsci-08-00188-s001.zip]

Archive with 1 entries (1 files):
- vetsci-1341328-supplementary.pdf
